# Supplementary material for: Citrus Peel Hydrolates as By-Products of Hydrodistillation: Volatile Characterisation and the Role of Enzymatic Pretreatment
Source: Molecules. 2026 Mar 28;31(7):1118. doi: 10.3390/molecules31071118 (PMC13074767; doi:10.3390/molecules31071118)
Supplement: Supplementary file 1 [file molecules-31-01118-s001.zip]

Archive with 1 entries (1 files):
- molecules-4191251-supplementary.pdf
